# Supplementary material for: Intermittent Bictegravir/Emtricitabine/Tenofovir Alafenamide Treatment Maintains High Level of Viral Suppression in Virally Suppressed People Living with HIV
Source: J Pers Med. 2023 Mar 27;13(4):583. doi: 10.3390/jpm13040583 (PMC10145141; doi:10.3390/jpm13040583)
Supplement: Supplementary file 1 [file jpm-13-00583-s001.zip]

Archive with 1 entries (1 files):
- jpm-2242162-supplementary.pdf
